# Supplementary material for: Feasibility and Early Outcomes of a Parent Training Intervention to Engage Parents in Children’s Media Education
Source: Healthcare (Basel). 2023 Jul 26;11(15):2130. doi: 10.3390/healthcare11152130 (PMC10418340; doi:10.3390/healthcare11152130)
Supplement: Supplementary file 1 [file healthcare-11-02130-s001.zip]

Archive with 1 entries (1 files):
- healthcare-2383851-supplementary.pdf
